# Supplementary material for: Pulse pressure modifies the association between diastolic blood pressure and decrease in kidney function: the Japan Specific Health Checkups Study
Source: Clin Kidney J. 2024 May 25;17(6):sfae152. doi: 10.1093/ckj/sfae152 (PMC11153873; doi:10.1093/ckj/sfae152)
Supplement: sfae152_Supplemental_Files [file sfae152_supplemental_files.zip]

Archive with 5 entries (5 files):
- 1309 suppl.docx
- Revise_Figure_S1.pdf
- Revise_Figure_S2.pdf
- Revise_Figure_S3.pdf
- Revise_Figure_S4.pdf
